# Supplementary material for: Notch signaling mediates between two pattern-forming processes during head regeneration in Hydra
Source: Life Sci Alliance. 2024 Nov 12;8(1):e202403054. doi: 10.26508/lsa.202403054 (PMC11565402; doi:10.26508/lsa.202403054)
Supplement: Supplementary file 1 [file LSA-2024-03054_TableS1.xlsx]

## Sheet: Tabelle1
gene	accession number	primer	amplicon size		gene	primer	amplicon size
HvNotch	EU152252.1	Fw: TCATCATCTGACAGTGCTTT; Rev: TAGCTTGCAGCAACTTTAGG	98 bp		CsSp5	Fw: TGGGTGCGAGAAAGTGTACG; Rev: CCGATCGGGTGAACGACTTA	119 bp
HyHes	XM_012698617.1	Fw: TGGAGAAAGTCGATATCCTAGA; Rev: AGCGTGTTTACAATCTTCGT	105 bp		CsAlx	Fw: TGTGACGTGGGTAGTCCGTA; Rev: AGTGAGTGAGAGCCGGAGTA	94 bp
HyKayak	XP_012561111.1	Fw: AACAAGTTGGCTGCTAGAAGATG; Rev: CATGGTTGTCGTGTTCAATGC	94 bp		CsNOWA	Fw: CAATGCTCGCCTTGATCGTG; Rev: CTCAGACCTAACGGCTTGCT	118 bp
HyJun-epi	NP_001267768.1	Fw: AGCCATCAGCTGCTCTTCTT; Rev: TTTCCGATTGTTGGAGTGGGT	59 bp		CsWnt3	Fw: GTGGTCGAGAATTGGCCGTA; Rev: CGTTGTCACCTCCTGACCAA	97 bp
HyAlx	AF295531.1	Fw: TGCATCAGTTAGAGCGATCATTTG; Rev: ACCACACCTGTACTCGAGCTT	108 bp
HYSp5	XM_004206770.2	Fw: CGTTGCAACCCGAAGATGTC; Rev: TCCGCACCCTGGAATATGAC	109 bp
b-catenin	U38624.1	Fw: CATATCAAGATATTCAGAGACGTGG; Rev: AATGTGAAGAGCGCCAACAG	101 bp
CnGsc	AF183398.1	Fw: CGCACTCATGTCATTTGTGTT; Rev: TAGGTCAGGGTAATCTTGACTAC	110 bp
HyBMP2/4	XM_012699270.1	Fw: TGTCTGGAAACTATACTACAAATGGT; Rev: TTCAAACTCAAGGTGTTCTACGTT	160 bp
HyBMP5/8b	AY522556.1	Fw: TGTTGACGATGCGGATACAGT; Rev: TCACCCGACTCGTCAGTAGT	81 bp
HyWnt3	HAAD01004435.1	Fw: ACAACAGCCAGCAGAGAAAGT; Rev: CGCAACGACAGTGGACAGAT	109 bp
HyWnt1	XM_002162939.3	Fw: CAG AGA GCT TGC AAA GAG ACA TC; Rev: CTT TGG CAA TGA CAC CCA TTA AC	113 bp
HyWnt7	XM_002153912.3	Fw: GAT TTA ATG GCA GCA ATC GAG AAG; Rev: CGC ATT GAC AAG CAT CAG AAT AC	99 bp
HyWnt9/10c	XM_002156638.3	Fw: CAA CTA ATG TCC AAG GTC AAA GTG; Rev: TCG TCG TTT GAT CGT AAG TAT TCC	115 bp
HyWnt11	XM_002157938.3	Fw: GCT CCA GAA TAT GAC GAT GAT TTG; Rev: CAT ACA ACC ACG GGC GAT AG	105 bp
HyWnt16	XM_002170083.3	Fw: GGA GCG CTG GAA CTG TAT AGC; Rev: GCC GCT TCC CGA GAA TCA AG	111 bp
GAPDH	XM_012699972.1	Fw: CCC ATC ACG CCA TTC CTT CA; Rev: ATT GCC TTG CTC CTC TTG CT	134bp
RPL13	XM_021037617.2	Fw: GAA GCA CTC AAT CGC CTT AA; Rev: TTA CGT CCA GGT GCT AAT TT	113 bp
PPIB	XM_004206504.2	Fw: ACT GGT AAG GGA ATT CTA TCC A; Rev: TAC CAT CCA ACC ATG GAC TT	97 bp
SD-H	XM_002164081.3	Fw: CCA TAG ATG CAC AGG AGA TG; Rev: ACC AGC TCC ATA AAT ACC AGT AG	106 bp
EF-1a	XM_004205474.2	Fw: CTT CAT TCA AAG CCC AGG TTA TCA; Rev: TGT GAG CAG TGT GAC AAT CCA	90 bp
